# Supplementary material for: Development of the Multidimensional Readiness and Enablement Index for Health Technology (READHY) Tool to Measure Individuals’ Health Technology Readiness: Initial Testing in a Cancer Rehabilitation Setting
Source: J Med Internet Res. 2019 Feb 12;21(2):e10377. doi: 10.2196/10377 (PMC6404640; doi:10.2196/10377)
Supplement: Multimedia Appendix 3 [file jmir_v21i2e10377_app3.xlsx]

## Sheet: Ark1
Multimedia Appendix 4. Confirmatory factor analysis, 13 factor model
Model Fit	RMSEA	Up 90%CI	Lo 90%CI	CFI	TLI	WRMR
	0.049	0.046	0.052	0.94	0.935	1.373
Factor Loadings
Item location	Item#	heiQ3	heiQ4	heiQ5	heiQ8	HLQ1	HLQ4	eHLQ1	eHLQ2	eHLQ3	eHLQ4	eHLQ5	eHLQ6	eHLQ7
heiQ3	1	0.38
	3	0.32
	5	0.53
	8	0.81
	9	0.48
	11	0.62
heiQ4	16		0.79
	18		0.8
	19		0.87
	20		0.79
	21		0.55
heiQ5	13			0.83
	14			0.95
	15			0.88
	17			0.67
heiQ8	2				0.67
	4				0.71
	6				0.77
	7				0.9
	10	0.62			0.82
	12				0.92
HLQ1	24					0.7
	25					0.87
	28					0.94
	30					0.9
HLQ4	22						0.86
	23						0.78
	26						0.91
	27						0.87
	29						0.95
eHLQ1	37							0.92
	41							0.9
	43							0.86
	50							0.8
	55							0.85
eHLQ2	35								0.75
	42								0.78
	45								0.68
	51								0.67
	56								0.73
eHLQ3	34									0.85
	36									0.89
	38									0.86
	47									0.91
	62									0.91
eHLQ4	31										0.78
	40										0.88
	44										0.82
	52										0.82
	60										0.88
eHLQ5	32											0.76
	49											0.88
	54											0.75
	57											0.82
	65											0.83
eHLQ6	33												0.48
	39												0.73
	46												0.7
	53												0.49
	59												0.7
	64												0.81
eHLQ7	48													0.84
	58													0.81
	61													0.78
	63													0.91
