# Supplementary material for: Development of the Multidimensional Readiness and Enablement Index for Health Technology (READHY) Tool to Measure Individuals’ Health Technology Readiness: Initial Testing in a Cancer Rehabilitation Setting
Source: J Med Internet Res. 2019 Feb 12;21(2):e10377. doi: 10.2196/10377 (PMC6404640; doi:10.2196/10377)
Supplement: Multimedia Appendix 4 [file jmir_v21i2e10377_app4.xlsx]

## Sheet: Ark1
Convergent/discriminant validity for the 13 factor model.
Factor Correlations (above diagonal), Average Variance Extracted (AVE) (diagonal, bold) and Shared Variance (below diagonal). Light blue cells: the AVE of one or the other in the pair was less than the variance shared between them. Light grey cells: AVE<0.5.
	heiQ3	heiQ4	heiQ5	heiQ8	HLQ1	HLQ4	eHLQ1	eHLQ2	eHLQ3	eHLQ4	eHLQ5	eHLQ6	eHLQ7
heiQ3	0.3	0.51	0.81	-0.16	0.39	0.39	0.34	0.72	0.32	0.36	0.39	0.4	0.34
heiQ4	0.26	0.59	0.76	-0.72	0.31	0.47	0.19	0.55	0.27	0.38	0.27	0.31	0.25
heiQ5	0.65	0.58	0.7	-0.51	0.39	0.47	0.31	0.64	0.4	0.37	0.35	0.44	0.32
heiQ8	0.03	0.52	0.26	0.65	-0.09	-0.29	-0.04	-0.32	-0.17	-0.17	-0.07	-0.15	-0.14
HLQ1	0.15	0.1	0.16	0.01	0.73	0.62	0.14	0.56	0.22	0.39	0.17	0.35	0.18
HLQ4	0.15	0.22	0.22	0.08	0.39	0.77	0.27	0.54	0.33	0.42	0.26	0.39	0.24
eHLQ1	0.12	0.04	0.1	0	0.02	0.08	0.75	0.69	0.84	0.31	0.92	0.8	0.81
eHLQ2	0.52	0.3	0.41	0.1	0.31	0.29	0.48	0.52	0.62	0.56	0.69	0.69	0.61
eHLQ3	0.1	0.07	0.16	0.03	0.05	0.11	0.7	0.38	0.78	0.3	0.75	0.78	0.8
eHLQ4	0.13	0.14	0.13	0.03	0.16	0.17	0.09	0.32	0.09	0.7	0.43	0.64	0.53
eHLQ5	0.15	0.07	0.12	0.01	0.03	0.07	0.84	0.48	0.56	0.18	0.65	0.85	0.9
eHLQ6	0.16	0.1	0.19	0.02	0.12	0.15	0.64	0.47	0.6	0.41	0.73	0.44	0.97
eHLQ7	0.12	0.06	0.1	0.02	0.03	0.06	0.66	0.38	0.64	0.28	0.8	0.95	0.7
