# Supplementary material for: Development of the Multidimensional Readiness and Enablement Index for Health Technology (READHY) Tool to Measure Individuals’ Health Technology Readiness: Initial Testing in a Cancer Rehabilitation Setting
Source: J Med Internet Res. 2019 Feb 12;21(2):e10377. doi: 10.2196/10377 (PMC6404640; doi:10.2196/10377)
Supplement: Multimedia Appendix 6 [file jmir_v21i2e10377_app6.xlsx]

## Sheet: Ark1
CFA, 8 factor model
CFA based on the results of the 8 Factor ESEM model. A joint heiQ3/heiQ5 factor was hypothesized along with a joint EHLQ1, 3,5,6,7 factor. The other hypothesized factors follow the original single constructs. As item 33 was originally located on EHLQ6 but was clearly located on EHLQ2 it was allowed to load on both in this analysis. In these data this item is clearly associated with EHLQ2.
Model Fit	RMSEA	Up 90%CI	Lo 90%CI	CFI	TLI	WRMR
	0.053	0.051	0.056	0.927	0.923	1.555
Item #	Item Location	heiQ8	heiQ4	heiQ3_5	HLQ4	HLQ1	EHLQ Fac1	EHLQ Fac2	EHLQ Fac3
1	heiQ3	0	0	0.304	0	0	0	0	0
2	heiQ8	0.665	0	0	0	0	0	0	0
3	heiQ3	0	0	0.257	0	0	0	0	0
4	heiQ8	0.712	0	0	0	0	0	0	0
5	heiQ3	0	0	0.443	0	0	0	0	0
6	heiQ8	0.769	0	0	0	0	0	0	0
7	heiQ8	0.898	0	0	0	0	0	0	0
8	heiQ3	0	0	0.706	0	0	0	0	0
9	heiQ3	0	0	0.404	0	0	0	0	0
10	heiQ8	0.822	0	0	0	0	0	0	0
11	heiQ3	0	0	0.555	0	0	0	0	0
12	heiQ8	0.927	0	0	0	0	0	0	0
13	heiQ5	0	0	0.827	0	0	0	0	0
14	heiQ5	0	0	0.942	0	0	0	0	0
15	heiQ5	0	0	0.872	0	0	0	0	0
16	heiQ4	0	0.79	0	0	0	0	0	0
17	heiQ5	0	0	0.667	0	0	0	0	0
18	heiQ4	0	0.8	0	0	0	0	0	0
19	heiQ4	0	0.866	0	0	0	0	0	0
20	heiQ4	0	0.784	0	0	0	0	0	0
21	heiQ4	0	0.544	0	0	0	0	0	0
22	HLQ4	0	0	0	0.863	0	0	0	0
23	HLQ4	0	0	0	0.782	0	0	0	0
24	HLQ1	0	0	0	0	0.701	0	0	0
25	HLQ1	0	0	0	0	0.868	0	0	0
26	HLQ4	0	0	0	0.912	0	0	0	0
27	HLQ4	0	0	0	0.866	0	0	0	0
28	HLQ1	0	0	0	0	0.941	0	0	0
29	HLQ4	0	0	0	0.951	0	0	0	0
30	HLQ1	0	0	0	0	0.895	0	0	0
31	eHLQ4	0	0	0	0	0	0	0	0.775
32	eHLQ5	0	0	0	0	0	0.72	0	0
33	eHLQ6	0	0	0	0	0	0.07	0	0.574
34	eHLQ3	0	0	0	0	0	0.78	0	0
35	eHLQ2	0	0	0	0	0	0	0.75	0
36	eHLQ3	0	0	0	0	0	0.822	0	0
37	eHLQ1	0	0	0	0	0	0.873	0	0
38	eHLQ3	0	0	0	0	0	0.793	0	0
39	eHLQ6	0	0	0	0	0	0.696	0	0
40	eHLQ4	0	0	0	0	0	0	0	0.877
41	eHLQ1	0	0	0	0	0	0.856	0	0
42	eHLQ2	0	0	0	0	0	0	0.776	0
43	eHLQ1	0	0	0	0	0	0.811	0	0
44	eHLQ4	0	0	0	0	0	0	0	0.826
45	eHLQ2	0	0	0	0	0	0	0.683	0
46	eHLQ6	0	0	0	0	0	0.657	0	0
47	eHLQ3	0	0	0	0	0	0.858	0	0
48	eHLQ7	0	0	0	0	0	0.791	0	0
49	eHLQ5	0	0	0	0	0	0.829	0	0
50	eHLQ1	0	0	0	0	0	0.745	0	0
51	eHLQ2	0	0	0	0	0	0	0.664	0
52	eHLQ4	0	0	0	0	0	0	0	0.815
53	eHLQ6	0	0	0	0	0	0.46	0	0
54	eHLQ5	0	0	0	0	0	0.71	0	0
55	eHLQ1	0	0	0	0	0	0.795	0	0
56	eHLQ2	0	0	0	0	0	0	0.73	0
57	eHLQ5	0	0	0	0	0	0.775	0	0
58	eHLQ7	0	0	0	0	0	0.767	0	0
59	eHLQ6	0	0	0	0	0	0.675	0	0
60	eHLQ4	0	0	0	0	0	0	0	0.876
61	eHLQ7	0	0	0	0	0	0.742	0	0
62	eHLQ3	0	0	0	0	0	0.859	0	0
63	eHLQ7	0	0	0	0	0	0.85	0	0
64	eHLQ6	0	0	0	0	0	0.772	0	0
65	eHLQ5	0	0	0	0	0	0.782	0	0
